# Supplementary material for: Interaction of Fibromodulin and Myostatin to Regulate Skeletal Muscle Aging: An Opposite Regulation in Muscle Aging, Diabetes, and Intracellular Lipid Accumulation
Source: Cells. 2021 Aug 13;10(8):2083. doi: 10.3390/cells10082083 (PMC8393414; doi:10.3390/cells10082083)
Supplement: Supplementary file 1 [file cells-10-02083-s001.zip]

Archive with 1 entries (1 files):
- cells-1310834-supplementary.pdf
